# Supplementary material for: Hidden biodiversity in Neotropical streams: DNA barcoding uncovers high endemicity of freshwater macroinvertebrates at small spatial scales
Source: PLoS One. 2020 Aug 7;15(8):e0231683. doi: 10.1371/journal.pone.0231683 (PMC7413512; doi:10.1371/journal.pone.0231683)
Supplement: S1 Table — For each specimen, we show a taxonomic group (i.e., order, family, and genus), molecular species identity (MOTUs: based on ABGD and GMYC), Haplotype identity, Genbank accession number, and sampling site. Sites are Trinidad (TRI), Frijolito (FTO), Frijoles (FES) and Indio (IND). (XLSX) [file pone.0231683.s004.xlsx]

## Sheet: Table S1
Reference ID	Site	Order	Family	Genus	Species	Genbank	Haplotype	GYMC	ABGD	Site.code
FR006	Frijolitos	Odonata	Libellulidae	Dythemis	Libellulinae_sp.	KX039583	Hap117	1	1	FTO
FRA006	Frijolitos	Odonata	Libellulidae	Dythemis	Libellulidae_sp.	KU980970	Hap117	1	1	FTO
SC004	Frijolitos	Odonata	Libellulidae	Dythemis	Libellulidae_sp.	KX039577	Hap115	1	1	FTO
SC005	Frijolitos	Odonata	Libellulidae	Dythemis	Libellulidae_sp.	KX039581	Hap115	1	1	FTO
JG004	Frijolitos	Odonata	Libellulidae	Anatya	Libellulidae_sp.	KU980976	Hap031	2	2	FTO
JG005	Frijolitos	Odonata	Libellulidae	Anatya	Libellulidae_sp.	KU980977	Hap032	2	2	FTO
L001	Frijolitos	Odonata	Libellulidae	Anatya	Anatya_sp.	KX039460	Hap029	2	2	FTO
L002	Frijolitos	Odonata	Libellulidae	Anatya	Anatya_sp.	KX039464	Hap032	2	2	FTO
L003	Frijolitos	Odonata	Libellulidae	Anatya	Anatya_sp.	KX039465	Hap033	2	2	FTO
L004	Frijolitos	Odonata	Libellulidae	Anatya	Anatya_sp.	KX039461	Hap030	2	2	FTO
L008	Frijolitos	Odonata	Libellulidae	Anatya	Anatya_sp.	KX039463	Hap032	2	2	FTO
L009	Frijolitos	Odonata	Libellulidae	Anatya	Anatya_sp.	KX039462	Hap031	2	2	FTO
B001	Frijolitos	Odonata	Libellulidae		Libellulidae_sp.	KX039579	Hap113	3	3	FTO
B008	Frijolitos	Odonata	Libellulidae	Erythemis	Erythemis_sp.	KX039545	Hap089	3	3	FTO
B006	Frijolitos	Odonata	Libellulidae	Dythemis	Dythemis_sp.	KX039542	Hap086	4	4	FTO
B007	Frijolitos	Odonata	Libellulidae	Erythemis	Erythemis_sp.	KX039544	Hap088	4	4	FTO
RF010	Frijoles	Odonata	Gomphidae		Gomphidae_sp.	KX039556	Hap094	5	5	FES
RF011	Frijoles	Odonata	Gomphidae		Gomphinae_sp.	KX039558	Hap096	5	5	FES
RF012	Frijoles	Odonata	Gomphidae		Gomphidae_sp.	KX039557	Hap095	5	5	FES
FR007	Frijolitos	Odonata	Gomphidae		Gomphidae_sp.	KX039555	Hap096	5	5	FTO
FRA008	Frijolitos	Odonata	Calopterygidae	Hetaerina	Calopterygidae_sp.	KU980971	Hap002	5	5	FTO
JG01	Frijolitos	Odonata	Gomphidae		Gomphoidinae_sp.	KX039559	Hap097	5	5	FTO
RF021	Frijoles	Odonata	Coenagrionidae		Coenagrionidae_sp.	KX039508	Hap127	6	6	FES
SC001	Frijolitos	Odonata	Coenagrionidae		Coenagrionidae_sp.	KX039511	Hap070	6	6	FTO
SC002	Frijolitos	Odonata	Coenagrionidae	Nehalennia	Nehalennia_sp.	KX039598	Hap127	6	6	FTO
SC003	Frijolitos	Odonata	Coenagrionidae		Coenagrionidae_sp.	KX039509	Hap127	6	6	FTO
RF013	Frijoles	Odonata	Platystictidae	Palaemnema	Palaemnema_sp.	KX039602	Hap131	7	7	FES
RF014	Frijoles	Odonata	Platystictidae	Palaemnema	Palaemnema_sp.	KX039601	Hap130	7	7	FES
RF015	Frijoles	Odonata	Platystictidae	Palaemnema	Palaemnema_sp.	KX039603	Hap131	7	7	FES
FR023	Frijolitos	Odonata	Platystictidae	Palaemnema	Palaemnema_sp.	KX039605	Hap133	7	7	FTO
RI014	Indio	Odonata	Platystictidae	Palaemnema	Argiinae_sp.	KX039471	Hap036	7	7	IND
TR016	Trinidad	Odonata	Platystictidae	Palaemnema	Palaemnema_sp.	KX039604	Hap132	7	7	TRI
RF0069	Frijoles	Ephemeroptera	Leptohyphidae		Leptohyphes_sp.	KX039567	Hap108	8	8	FES
RI022	Indio	Ephemeroptera	Leptohyphidae		Leptohyphidae_sp.	KX039568	Hap105	8	8	IND
TR007	Trinidad	Ephemeroptera	Leptohyphidae		Leptohyphinae_sp.	KX039571	Hap108	8	8	TRI
TR009	Trinidad	Ephemeroptera	Leptohyphidae		Leptohyphinae_sp.	KX039572	Hap108	8	8	TRI
RF103	Frijoles	Ephemeroptera	Leptophlebiidae	Farrodes	Leptophlebiidae_sp.	KU980980	Hap005	9	9	FES
RF116	Frijoles	Ephemeroptera	Leptophlebiidae	Farrodes	Leptophlebiidae_sp.	KU980985	Hap008	9	9	FES
RF117	Frijoles	Ephemeroptera	Leptophlebiidae	Farrodes	Leptophlebiidae_sp.	KU980986	Hap009	10	9	FES
RI020	Indio	Ephemeroptera	Leptophlebiidae	Farrodes	Leptophlebiidae_sp.	KX039574	Hap109	10	9	IND
RI021	Indio	Ephemeroptera	Leptophlebiidae	Farrodes	Farrodes_sp.	KX039546	Hap109	10	9	IND
FR026	Frijolitos	Ephemeroptera	Leptophlebiidae	Ulmeritoides	Ulmeritoides_sp.	KX039647	Hap165	11	10	FTO
FR027	Frijolitos	Ephemeroptera	Leptophlebiidae	Ulmeritoides	Ulmeritoides_sp.	KX039646	Hap166	11	10	FTO
SC009	Frijolitos	Ephemeroptera	Leptophlebiidae	Ulmeritoides	Leptophlebiidae_sp.	KU980991	Hap166	11	10	FTO
SC010	Frijolitos	Ephemeroptera	Leptophlebiidae	Ulmeritoides	Ulmeritoides_sp.	KX039645	Hap166	11	10	FTO
SC012	Frijolitos	Ephemeroptera	Leptophlebiidae	Ulmeritoides	Leptophlebiidae_sp.	KU980992	Hap166	11	10	FTO
SC015	Frijolitos	Ephemeroptera	Leptophlebiidae	Ulmeritoides	Leptophlebiidae_sp.	KU980993	Hap014	11	10	FTO
SC016	Frijolitos	Ephemeroptera	Leptophlebiidae	Ulmeritoides	Ulmeritoides_sp.	KX039648	Hap166	11	10	FTO
SC017	Frijolitos	Ephemeroptera	Leptophlebiidae	Ulmeritoides	Leptophlebiidae_sp.	KU980994	Hap166	11	10	FTO
SC018	Frijolitos	Ephemeroptera	Leptophlebiidae	Ulmeritoides	Ulmeritoides_sp.	KX039649	Hap167	11	10	FTO
RF0070	Frijoles	Ephemeroptera	Leptophlebiidae	Thraulodes	Thraulodes_sp.	KX039633	Hap153	12	11	FES
RF0072	Frijoles	Ephemeroptera	Leptophlebiidae	Thraulodes	Thraulodes_sp.	KX039634	Hap154	12	11	FES
RF101	Frijoles	Ephemeroptera	Leptophlebiidae		Leptophlebiidae_sp.	KX039573	Hap155	12	11	FES
RF109	Frijoles	Ephemeroptera	Leptophlebiidae		Leptophlebiidae_sp.	KX039575	Hap110	12	11	FES
RI019	Indio	Ephemeroptera	Leptophlebiidae	Thraulodes	Thraulodes_sp.	KX039635	Hap155	12	11	IND
RC1-017	Trinidad	Ephemeroptera	Caenidae	Caenis	Caenis_sp.	KX039490	Hap052	13	12	TRI
RC1-018	Trinidad	Ephemeroptera	Caenidae	Caenis	Caenis_sp.	KX039494	Hap055	13	12	TRI
RC1-019	Trinidad	Ephemeroptera	Caenidae	Caenis	Caenis_sp.	KX039489	Hap051	13	12	TRI
RC1-020	Trinidad	Ephemeroptera	Caenidae	Caenis	Caenis_sp.	KX039493	Hap054	13	12	TRI
RC1-021	Trinidad	Ephemeroptera	Caenidae	Caenis	Caenis_sp.	KX039492	Hap053	13	12	TRI
RC1-022	Trinidad	Ephemeroptera	Caenidae	Caenis	Caenis_sp.	KX039491	Hap054	13	12	TRI
RI018	Indio	Ephemeroptera	Baetidae	Camelobaetidius	Camelobaetidius_sp.	KX039497	Hap058	14	13	IND
TR004	Trinidad	Ephemeroptera	Baetidae	Camelobaetidius	Camelobaetidius_sp.	KX039495	Hap056	14	13	TRI
TR005	Trinidad	Ephemeroptera	Baetidae	Camelobaetidius	Camelobaetidius_sp.	KX039496	Hap057	14	13	TRI
TR006	Trinidad	Ephemeroptera	Baetidae	Camelobaetidius	Baetidae_sp.	KU980998	Hap016	14	13	TRI
RF023	Frijoles	Plecoptera	Perlidae	Anacroneuria	Anacroneuria_sp.	KX039453	Hap025	15	14	FES
RF025	Frijoles	Plecoptera	Perlidae	Anacroneuria	Anacroneuria_sp.	KX039454	Hap026	15	14	FES
RF097	Frijoles	Coleoptera	Elmidae		Insecta_sp.	KU981004	Hap022	16	15	FES
RF121	Frijoles	Coleoptera	Ptilodactylidae	Anchytarsinae	Anchytarsinae_sp.	KX039467	Hap035	16	15	FES
FR001	Frijolitos	Coleoptera	Ptilodactylidae		Ptilodactylidae_sp.	KX039615	Hap140	16	15	FTO
FR003	Frijolitos	Coleoptera	Ptilodactylidae	Pectocera	Anchytarsinae_sp.	KX039466	Hap034	16	15	FTO
FRA001	Frijolitos	Coleoptera	Elateridae		Insecta_sp.	KU980969	Hap140	16	15	FTO
FRA003	Frijolitos	Coleoptera	Elateridae		Insecta_sp.	KU980997	Hap015	16	15	FTO
RF123	Frijoles	Coleoptera	Elmidae	Macrelmis	Macrelmis_sp.	KX039589	Hap122	17	16	FES
RF124	Frijoles	Coleoptera	Elmidae	Macrelmis	Elmidae_sp.	KU980999	Hap017	17	16	FES
RI031	Indio	Megaloptera	Corydalidae	Corydalus	Corydalus_sp.	KX039521	Hap075	18	17	IND
RI033	Indio	Megaloptera	Corydalidae	Corydalus	Corydalus_sp.	KX039518	Hap072	18	17	IND
RFA0041	Frijoles	Diptera	Unclassified		Diptera_sp.	KX039541	Hap085	19	18	FES
RFA0042	Frijoles	Diptera	Unclassified		Diptera_sp.	KX039538	Hap084	19	18	FES
RFA0043	Frijoles	Diptera	Unclassified		Diptera_sp.	KX039535	Hap085	19	18	FES
RFA0044	Frijoles	Diptera	Unclassified		Diptera_sp.	KX039540	Hap085	19	18	FES
RFA0045	Frijoles	Diptera	Unclassified		Diptera_sp.	KX039539	Hap085	19	18	FES
RFA0046	Frijoles	Diptera	Unclassified		Diptera_sp.	KX039536	Hap085	19	18	FES
RC1-026	Trinidad	Diptera	Chironomidae	Einfeldia	Chironominae_sp.	KX039507	Hap068	20	19	TRI
RC1-027	Trinidad	Diptera	Chironomidae	Kiefferulus	Chironominae_sp.	KX039506	Hap067	20	19	TRI
RC1-028	Trinidad	Diptera	Chironomidae	Einfeldia	Chironomidae_sp.	KX039504	Hap065	20	19	TRI
RC1-023	Trinidad	Diptera	Chironomidae	Zavrelimyia	Tanypodinae_sp.	KX039629	Hap149	21	20	TRI
RC1-024	Trinidad	Diptera	Chironomidae	Zavrelimyia	Tanypodinae_sp.	KX039628	Hap148	21	20	TRI
RC1-025	Trinidad	Diptera	Chironomidae	Zavrelimyia	Chironomidae_sp.	KX039501	Hap062	21	20	TRI
RF098	Frijoles	Diptera	Tabanidae		Tabanidae_sp.	KX039627	Hap147	22	21	FES
RF126	Frijoles	Diptera	Athericidae		Athericidae_sp.	KX039474	Hap038	22	21	FES
RF128	Frijoles	Diptera	Athericidae		Athericidae_sp.	KX039473	Hap037	22	21	FES
RF099	Frijoles	Diptera	Tabanidae		Tabanidae_sp.	KX039626	Hap146	23	22	FES
RF100	Frijoles	Diptera	Tabanidae		Tabanidae_sp.	KX039625	Hap145	23	22	FES
RF127	Frijoles	Diptera	Athericidae		Athericidae_sp.	KX039475	Hap039	23	22	FES
RC2-011	Trinidad	Hemiptera	Notonectidae	Buenoa	Buenoa_sp.	KX039483	Hap046	24	23	TRI
RC2-012	Trinidad	Hemiptera	Notonectidae	Buenoa	Buenoa_sp.	KX039481	Hap045	24	23	TRI
RF001	Frijoles	Hemiptera	Naucoridae	Cryphocricos	Cryphocricos_sp.	KX039530	Hap079	25	24	FES
RF0065	Frijoles	Hemiptera	Naucoridae	Cryphocricos	Cryphocricos_sp.	KX039528	Hap080	25	24	FES
FR010	Frijolitos	Hemiptera	Naucoridae	Cryphocricos	Cryphocricos_sp.	KX039525	Hap080	25	24	FTO
FR011	Frijolitos	Hemiptera	Naucoridae	Cryphocricos	Cryphocricos_sp.	KX039524	Hap077	25	24	FTO
FR012	Frijolitos	Hemiptera	Naucoridae	Cryphocricos	Cryphocricos_sp.	KX039531	Hap080	25	24	FTO
FR013	Frijolitos	Hemiptera	Naucoridae	Cryphocricos	Cryphocricos_sp.	KX039527	Hap080	25	24	FTO
FR014	Frijolitos	Hemiptera	Naucoridae	Cryphocricos	Cryphocricos_sp.	KX039526	Hap078	25	24	FTO
FR015	Frijolitos	Hemiptera	Naucoridae	Cryphocricos	Cryphocricos_sp.	KX039523	Hap080	25	24	FTO
FRA010	Frijolitos	Odonata	Gomphidae		Gomphidae_sp.	KU980973	Hap080	25	24	FTO
FRA011	Frijolitos	Hemiptera	Notonectidae		Notonectidae_sp.	KU980974	Hap077	25	24	FTO
FRA012	Frijolitos	Hemiptera	Notonectidae	Notonecta	Notonectidae_sp.	KU980975	Hap080	25	24	FTO
FR017	Frijolitos	Hemiptera	Gelastocoridae	Gelastocoris	Gelastocoris_sp.	KX039547	Hap090	26	25	FTO
RI029	Indio	Hemiptera	Gelastocoridae	Gelastocoris	Gelastocoris_sp.	KX039548	Hap091	26	25	IND
RI005	Indio	Hemiptera	Gerridae	Trepobates	Trepobates_sp.	KX039636	Hap156	27	26	IND
RI007	Indio	Hemiptera	Gerridae	Trepobates	Trepobates_sp.	KX039637	Hap157	27	26	IND
RF007	Frijoles	Hemiptera	Naucoridae	Limnocoris	Limnocoris_sp.	KX039585	Hap121	28	27	FES
RF008	Frijoles	Hemiptera	Naucoridae	Limnocoris	Limnocoris_sp.	KX039588	Hap121	28	27	FES
RF009	Frijoles	Hemiptera	Naucoridae	Limnocoris	Limnocoris_sp.	KX039587	Hap120	28	27	FES
FR018	Frijolitos	Hemiptera	Belostomatidae		Belostomatidae_sp.	KX039479	Hap043	29	28	FTO
RC2-016	Trinidad	Hemiptera	Belostomatidae		Belostomatidae_sp.	KX039478	Hap042	29	28	TRI
RF063	Frijoles	Trichoptera	Leptoceridae		Leptoceridae_sp.	KU980978	Hap003	30	29	FES
RF129	Frijoles	Trichoptera	Leptoceridae		Leptoceridae_sp.	KU980989	Hap012	30	29	FES
SC020	Frijolitos	Trichoptera	Leptoceridae	Triplectides	Triplectides_sp.	KX039641	Hap161	30	29	FTO
SC021	Frijolitos	Trichoptera	Leptoceroidea	Triplectides	Triplectides_sp.	KX039643	Hap163	30	29	FTO
SC022	Frijolitos	Trichoptera	Leptoceroidea	Triplectides	Triplectides_sp.	KX039642	Hap162	30	29	FTO
RF0054	Frijoles	Trichoptera	Calamoceratidae	Phylloicus	Phylloicus_sp.	KX039610	Hap136	31	30	FES
RF053	Frijoles	Trichoptera	Calamoceratidae	Phylloicus	Phylloicus_sp.	KX039611	Hap137	31	30	FES
RF113	Frijoles	Trichoptera	Calamoceratidae		Trichoptera_sp.	KX039639	Hap159	32	31	FES
RF114	Frijoles	Trichoptera	Calamoceratidae		Insecta_sp.	KU981000	Hap018	32	31	FES
BCI002	Trinidad	Odonata	Libellulidae	Orthemis	Libellulidae_sp.	KU980966	Hap001	33	32	TRI
BCI003	Trinidad	Odonata	Libellulidae	Orthemis	Libellulidae_sp.	KU980967	Hap001	33	32	TRI
BCI04	Trinidad	Odonata	Libellulidae	Orthemis	Orthemis_sp.	KX039600	Hap129	34	32	TRI
SC006	Frijolitos	Odonata	Libellulidae		Libellulidae_sp.	KX039582	Hap116	35	1	FTO
FR009	Frijolitos	Odonata	Libellulidae	Paltothemis	Libellulidae_sp.	KX039578	Hap112	36	33	FTO
FRA009	Frijolitos	Odonata	Libellulidae	Paltothemis	Libellulidae_sp.	KU980972	Hap112	36	33	FTO
B004	Frijolitos	Odonata	Libellulidae		Libellulidae_sp.	KX039580	Hap114	37	34	FTO
B009	Frijolitos	Odonata	Libellulidae	Trithemis	Trithemis_sp.	KX039644	Hap164	38	35	FTO
SC008	Frijolitos	Odonata	Libellulidae	Macrothemis	Libellulidae_sp.	KU980990	Hap013	39	36	FTO
B003	Frijolitos	Odonata	Gomphidae	Epigomphus	Epigomphus_sp.	KX039543	Hap087	40	37	FTO
BCI01	Trinidad	Odonata	Aeshnidae	Gynacantha	Gynacantha_sp.	KX039560	Hap098	41	38	TRI
FR021	Frijolitos	Odonata	Megapodagrionidae		Megapodagrionidae_sp.	KU981002	Hap020	42	39	FTO
RF022	Frijoles	Odonata	Coenagrionidae		Coenagrionidae_sp.	KX039510	Hap069	43	40	FES
FR019	Frijolitos	Odonata	Perilestidae	Perissolestes	Perissolestes_sp.	KX039608	Hap135	44	40	FTO
FR020	Frijolitos	Odonata	Perilestidae	Perissolestes	Perissolestes_sp.	KX039607	Hap134	45	41	FTO
RF068	Frijoles	Ephemeroptera	Leptophlebiidae		Leptophlebiidae_sp.	KU980979	Hap004	46	42	FES
RI023	Indio	Ephemeroptera	Leptohyphidae	Tricorythodes	Tricorythodes_sp.	KX039640	Hap160	47	43	IND
RF067	Frijoles	Ephemeroptera	Leptohyphidae		Leptohyphidae_sp.	KX039569	Hap106	48	44	FES
TR008	Trinidad	Ephemeroptera	Leptohyphidae		Leptohyphinae_sp.	KX039570	Hap107	49	45	TRI
RF104	Frijoles	Ephemeroptera	Leptophlebiidae	Farrodes	Leptophlebiidae_sp.	KU980981	Hap006	50	46	FES
RI030	Indio	Ephemeroptera	Leptophlebiidae		Leptophlebiidae_sp.	KX039576	Hap111	51	47	IND
TR012	Trinidad	Ephemeroptera	Leptophlebiidae	Terpides	Atalophlebiinae_sp.	KX039472	Hap150	52	48	TRI
TR013	Trinidad	Ephemeroptera	Leptophlebiidae	Terpides	Terpides_sp.	KX039630	Hap150	52	48	TRI
FR029	Frijolitos	Ephemeroptera	Leptophlebiidae		Leptophlebiidae_sp.	KU981001	Hap019	53	49	FTO
RF105	Frijoles	Ephemeroptera	Heptageniidae		Heptageniidae_sp.	KU980982	Hap099	54	50	FES
RF106	Frijoles	Ephemeroptera	Heptageniidae		Heptageniidae_sp.	KX039561	Hap099	54	50	FES
RF107	Frijoles	Ephemeroptera	Heptageniidae		Heptageniidae_sp.	KU980983	Hap099	54	50	FES
FR028	Frijolitos	Ephemeroptera	Polymitarcyidae	Campsurus	Campsurus_sp.	KX039498	Hap059	55	51	FTO
RF084	Frijoles	Ephemeroptera	Caenidae		Caenidae_sp.	KX039488	Hap050	56	52	FES
RF118	Frijoles	Ephemeroptera	Baetidae		Baetidae_sp.	KU980987	Hap010	57	53	FES
TR001	Trinidad	Ephemeroptera	Baetidae	Baetodes	Baetidae_sp.	KU980995	Hap041	58	54	TRI
TR002	Trinidad	Ephemeroptera	Baetidae	Baetodes	Baetodes_sp.	KX039477	Hap041	58	54	TRI
RF0075	Frijoles	Ephemeroptera	Baetidae		Baetinae_sp.	KX039476	Hap040	59	55	FES
RF024	Frijoles	Plecoptera	Perlidae	Anacroneuria	Anacroneuria_sp.	KX039458	Hap027	60	56	FES
TR018	Trinidad	Plecoptera	Perlidae	Anacroneuria	Anacroneuria_sp.	KX039455	Hap027	60	56	TRI
TR019	Trinidad	Plecoptera	Perlidae	Anacroneuria	Perlidae_sp.	KU980996	Hap027	60	56	TRI
RF087	Frijoles	Plecoptera	Perlidae	Anacroneuria	Anacroneuria_sp.	KX039459	Hap028	61	57	FES
RF089	Frijoles	Plecoptera	Perlidae	Anacroneuria	Anacroneuria_sp.	KX039457	Hap028	61	57	FES
RI025	Indio	Plecoptera	Perlidae	Anacroneuria	Anacroneuria_sp.	KX039456	Hap028	61	57	IND
RF093	Frijoles	Coleoptera	Psephenidae	Psephenus	Psephenus_sp.	KX039613	Hap139	62	58	FES
RF094	Frijoles	Coleoptera	Psephenidae	Psephenus	Psephenus_sp.	KX039614	Hap139	62	58	FES
RF035	Frijoles	Coleoptera	Limnichidae	LimniGn1	Limnichidae_sp.	KX039584	Hap118	63	59	FES
BCI10	Trinidad	Coleoptera	Dytiscidae	Thermonectus	Thermonectus_sp.	KX039631	Hap151	64	60	TRI
RI032	Indio	Lepidoptera	Corydalidae	Corydalus	Corydalus_sp.	KX039517	Hap071	65	61	IND
RF016	Frijoles	Megaloptera	Corydalidae	Corydalus	Corydalus_sp.	KX039519	Hap073	66	62	FES
RF090	Frijoles	Megaloptera	Corydalidae	Corydalus	Corydalus_sp.	KX039520	Hap074	67	63	FES
RF112	Frijoles	Diptera	Chironomidae		Chironomidae_sp.	KU980984	Hap007	68	64	FES
SC019	Frijolitos	Diptera	Chironomidae		Chironomidae_sp.	KX039503	Hap064	69	65	FTO
SC023	Frijolitos	Diptera	Chironomidae		Chironomidae_sp.	KU981003	Hap021	70	66	FTO
RF091	Frijoles	Diptera	Chironomidae		Chironomidae_sp.	KX039505	Hap066	71	67	FES
RF0071	Frijoles	Diptera	Chironomidae		Thraulodes_sp.	KX039632	Hap152	72	68	FES
RF076	Frijoles	Diptera	Chironomidae		Chironomidae_sp.	KX039502	Hap063	73	69	FES
RC2-005	Trinidad	Diptera	Ceratopogonidae		Diptera_sp.	KX039537	Hap083	74	70	TRI
RC2-003	Trinidad	Diptera	Culicidae	Culex	Culicidae_sp.	KX039533	Hap082	75	71	TRI
RI041	Indio	Diptera	Tipulidae	Hexatoma	Hexatoma_sp.	KX039562	Hap100	76	72	IND
BCI013	Trinidad	Hemiptera	Notonectidae	Buenoa	Notonectidae_sp.	KU980968	Hap049	77	73	TRI
BCI11	Trinidad	Hemiptera	Notonectidae	Buenoa	Buenoa_sp.	KX039484	Hap049	77	73	TRI
BCI12	Trinidad	Hemiptera	Notonectidae	Buenoa	Buenoa_sp.	KX039487	Hap049	77	73	TRI
BCI14	Trinidad	Hemiptera	Notonectidae	Buenoa	Anisopinae_sp.	KX039469	Hap049	77	73	TRI
BCI15	Trinidad	Hemiptera	Notonectidae	Buenoa	Anisopinae_sp.	KX039470	Hap049	77	73	TRI
BCI16	Trinidad	Hemiptera	Notonectidae	Buenoa	Anisopinae_sp.	KX039468	Hap049	77	73	TRI
RC2-006	Trinidad	Hemiptera	Notonectidae	Buenoa	Buenoa_sp.	KX039482	Hap047	78	74	TRI
RC2-013	Trinidad	Hemiptera	Notonectidae	Buenoa	Buenoa_sp.	KX039485	Hap047	78	74	TRI
TR020	Trinidad	Hemiptera	Notonectidae	Notonecta	Cryphocricos_sp.	KX039532	Hap081	79	75	TRI
RI042	Indio	Hemiptera	Notonectidae	Buenoa	Buenoa_sp.	KX039486	Hap048	80	76	IND
RF003	Frijoles	Hemiptera	Naucoridae	Cryphocricos	Cryphocricos_sp.	KX039529	Hap092	81	77	FES
RF004	Frijoles	Hemiptera	Gerridae		Gerridae_sp.	KX039550	Hap092	81	77	FES
RF005	Frijoles	Hemiptera	Gerridae		Gerridae_sp.	KX039551	Hap092	81	77	FES
RF006	Frijoles	Hemiptera	Gerridae		Gerridae_sp.	KX039549	Hap092	81	77	FES
RF038	Frijoles	Hemiptera	Mesoveliidae		Mesoveliidae_sp.	KX039591	Hap124	82	78	FES
RI003	Indio	Hemiptera	Veliidae	Rhagovelia	Rhagovelia_sp.	KX039620	Hap141	83	79	IND
RI004	Indio	Hemiptera	Veliidae	Rhagovelia	Rhagovelia_sp.	KX039621	Hap141	83	79	IND
RI002	Indio	Hemiptera	Veliidae		Veliidae_sp.	KX039650	Hap168	84	80	IND
RF032	Frijoles	Hemiptera	Gerridae		Gerridae_sp.	KX039552	Hap093	85	81	FES
RF028	Frijoles	Hemiptera	Gerridae	Metrobates	Metrobates_sp.	KX039595	Hap125	86	82	FES
RF029	Frijoles	Hemiptera	Gerridae	Metrobates	Metrobates_sp.	KX039593	Hap125	86	82	FES
RF030	Frijoles	Hemiptera	Gerridae	Metrobates	Metrobates_sp.	KX039594	Hap125	86	82	FES
RF031	Frijoles	Hemiptera	Gerridae	Metrobates	Metrobates_sp.	KX039592	Hap125	86	82	FES
RI006	Indio	Hemiptera	Gerridae		Trepobatinae_sp.	KX039638	Hap158	87	83	IND
SC007	Frijolitos	Hemiptera	Naucoridae	Ambrysus	Ambrysus_sp.	KX039451	Hap023	88	84	FTO
RF018	Frijoles	Hemiptera	Naucorinae	Ambrysus	Ambrysus_sp.	KX039452	Hap024	89	85	FES
RF019	Frijoles	Hemiptera	Naucoridae		Naucoridae_sp.	KX039596	Hap126	90	86	FES
RF020	Frijoles	Hemiptera	Naucoridae	Limnocoris	Limnocoris_sp.	KX039586	Hap119	91	87	FES
RC2-014	Trinidad	Hemiptera	Belostomatidae		Belostomatidae_sp.	KX039480	Hap044	92	88	TRI
RI040	Indio	Lepidoptera	Crambidae		Crambidae_sp.	KX039522	Hap076	93	89	IND
RF115	Frijoles	Trichoptera	Leptoceridae	Oecetis	Oecetis_sp.	KX039599	Hap128	94	90	FES
RF120	Frijoles	Trichoptera	Hydropsychidae	Macronema	Hydropsychidae_sp.	KU980988	Hap011	95	91	FES
RF108	Frijoles	Trichoptera	Hydropsychidae	Hydropsychidae	Hydropsychidae_sp.	KX039565	Hap103	96	91	FES
RF132	Frijoles	Trichoptera	Hydropsychidae		Hydropsychidae_sp.	KX039563	Hap101	97	92	FES
RI013	Indio	Trichoptera	Hydropsychidae	Leptonema	Macronematinae_sp.	KX039590	Hap123	98	93	IND
RI012	Indio	Trichoptera	Hydropsychidae	Leptonema	Smicrideinae_sp.	KX039624	Hap144	99	93	IND
RF056	Frijoles	Trichoptera	Hydropsychidae	Smicridea	Hydropsychidae_sp.	KX039564	Hap102	100	94	FES
RF130	Frijoles	Trichoptera	Hydropsychidae	Smicridea	Smicridea_sp.	KX039623	Hap143	101	95	FES
RF0055	Frijoles	Trichoptera	Hydropsychidae	Smicridea	Hydropsychidae_sp.	KX039566	Hap104	102	96	FES
RF131	Frijoles	Trichoptera	Hydropsychidae	Smicridea	Smicridea_sp.	KX039622	Hap142	103	97	FES
RI039	Indio	Trichoptera	Philopotamidae	Chimarra	Chimarra_sp.	KX039499	Hap060	104	98	IND
RF0059	Frijoles	Trichoptera	Philopotamidae	Chimarra	Chimarra_sp.	KX039500	Hap061	105	99	FES
RI008	Indio	Trichoptera	Polycentropodidae	Polyplectropus	Polyplectropus_sp.	KX039612	Hap138	106	100	IND
